# Supplementary material for: High-accuracy morphological identification of bone marrow cells using deep learning-based Morphogo system
Source: Sci Rep. 2023 Aug 17;13:13364. doi: 10.1038/s41598-023-40424-x (PMC10435561; doi:10.1038/s41598-023-40424-x)
Supplement: Supplementary file 1 — Supplementary Information. [file 41598_2023_40424_MOESM1_ESM.xlsx]

## Sheet: Morphogo-AI
Bone Marrow Aspirate Smear Data (Cell Proportions)
Case	Blasts	Granulocytes	Erythroblasts	Lymphocytes	Monocytes	Plasma cells
G1-1	0.827815	52.649	32.7815	12.0861	1.15894	0.496689
G1-2	0.819672	74.4262	16.2295	7.21311	0.655738	0.655738
G1-3	1.6129	57.4194	23.871	13.7097	2.41935	0.645161
G1-4	1.60772	53.537	29.4212	12.3794	1.28617	1.60772
G1-5	2.57235	76.5273	10.1286	9.00322	1.44695	0.321543
G1-6	0.326264	51.0604	28.7113	17.7814	0.815661	0.815661
G1-7	0.582242	57.3508	16.7394	23.5808	1.4556	0.291121
G1-8	5.38827	44.2155	32.4881	14.897	2.2187	0.633914
G1-9	0.978793	80.261	5.54649	11.2561	1.63132	0.326264
G1-10	1.43084	61.3672	23.3704	12.0827	1.11288	0.63593
G1-11	0.66335	27.1973	49.2537	19.2371	0.995025	2.6534
G1-12	3.58891	52.8548	35.2365	6.85155	1.30506	0.163132
G1-13	3.06947	62.8433	14.0549	15.6704	0.969305	3.39257
G1-14	1.71073	46.5008	33.126	16.6407	0.933126	1.08865
G1-15	9.299	44.7783	18.3119	23.7482	1.14449	2.71817
G1-16	1.5361	47.9263	14.5929	35.3303	0.30722	0.30722
G1-17	1.14007	70.8469	10.7492	14.8208	2.28013	0.162866
G1-18	3.70968	68.5484	14.6774	10.1613	1.6129	1.29032
G1-19	2.31481	28.0864	32.2531	34.1049	3.24074	0
G1-20	0.17452	71.5532	11.6928	15.3578	0.69808	0.52356
G1-21	5.39216	42.3203	10.6209	40.3595	1.30719	0
G1-22	0.878735	58.1722	16.3445	20.7381	3.51494	0.351494
G1-23	2.45902	51.1475	16.2295	28.0328	1.80328	0.163934
G1-24	0.16	71.2	15.2	11.2	0.32	1.76
G1-25	4.08451	52.1127	30.7042	11.2676	1.83099	0
G1-26	5.94228	30.0509	35.4839	20.5433	7.97963	0
G1-27	7.13101	47.0978	39.4693	4.64345	1.65837	0
G1-28	1.97368	61.5132	23.6842	9.86842	2.13816	0.657895
G1-29	6.98413	59.5238	21.4286	9.84127	1.11111	1.11111
G1-30	1.74603	42.0635	31.5873	23.3333	1.11111	0.15873
G1-31	0.827815	66.8874	15.2318	14.7351	1.98675	0.331126
G1-32	1.13821	82.9268	7.80488	5.85366	2.27642	0
G1-33	2.28385	72.1044	13.2137	11.4192	0.489396	0.489396
G1-34	4.09449	72.9134	17.1654	3.77953	1.25984	0.787402
G1-35	2.26171	69.1438	16.8013	10.0162	1.29241	0.484653
G1-36	2.33723	77.1285	13.1886	4.34057	2.33723	0.66778
G1-37	5.66038	73.7564	2.05832	8.91938	9.60549	0
G1-38	8.42607	46.8998	21.3037	19.2369	2.86169	1.11288
G1-39	4.55259	30.2983	38.3046	22.449	2.66876	1.56986
G1-40	2.94118	50	35.2941	8.98693	1.30719	1.47059
G1-41	0.673401	50.6734	12.6263	32.8283	2.6936	0.3367
G1-42	3.33333	90	0.833333	3.83333	1.83333	0.166667
G1-43	0.672269	52.437	16.6387	27.8992	2.35294	0
G1-44	2.39316	67.0085	17.094	8.54701	4.78632	0.17094
G1-45	3.16265	46.2349	34.7892	13.1024	2.71084	0
G1-46	2.14395	57.4273	23.2772	15.0077	1.99081	0
G1-47	3.77907	46.8023	29.0698	19.7674	0.581395	0
G1-48	2.64798	75.7009	9.34579	9.81308	1.09034	1.40187
G1-49	1.64474	85.6908	0.657895	7.73026	4.11184	0.164474
G1-50	2.54777	46.3376	37.1019	11.1465	1.91083	0.955414
G1-51	0.831947	48.7521	17.3045	30.2829	2.66223	0.166389
G1-52	3.28947	39.6382	45.0658	8.55263	0.822368	1.80921
G1-53	12.2888	33.4869	32.7189	18.7404	2.30415	0.30722
G1-54	2.19224	43.6762	14.8398	31.8718	6.914	0.505902
G1-55	1.25	68.75	12.6786	5.53571	8.92857	2.67857
G1-56	1.33556	53.7563	8.01336	29.7162	6.01002	1.00167
G1-57	4.21941	60.3376	21.519	8.01688	3.37553	2.53165
G1-58	5.05529	45.9716	29.6998	14.06	3.63349	1.10585
G1-59	1.16086	66.335	6.30182	21.7247	1.3267	2.81924
G1-60	2.77325	57.0962	17.9445	18.2708	3.09951	0.815661
G1-61	6.30182	54.8922	29.1874	7.46269	0.497512	1.65837
G1-62	0.660066	69.1419	19.802	9.07591	1.32013	0
G1-63	4.19355	47.9032	39.3548	3.87097	4.35484	0.16129
G1-64	2.64463	65.6198	14.5455	9.75207	6.94215	0.495868
G1-65	1.74603	61.5873	24.127	10.1587	2.06349	0.31746
G1-66	2.40385	68.2692	1.76282	21.4744	5.92949	0.160256
G1-67	4.29752	43.6364	18.3471	29.2562	3.47107	0.826446
G1-68	7.05329	44.2006	12.6959	30.5643	4.85893	0.626959
G1-69	5.33118	50.727	35.2181	2.10016	5.81583	0.646204
G1-70	9.93266	25.9259	19.0236	36.0269	3.87205	5.21886
G1-71	3.62776	32.6498	20.9779	41.0095	0.473186	0.946372
G1-72	2.91121	31.7322	27.9476	36.6812	0.436681	0.291121
G1-73	5.72337	71.3831	15.8983	3.33863	3.49762	0.158983
G1-74	5.47504	78.0998	7.24638	6.92432	1.93237	0.322061
G1-75	2.60736	30.2147	54.908	10.7362	0.306748	1.22699
G1-76	6.26959	50.627	30.5643	10.3448	2.03762	0.15674
G1-77	1.28824	85.3462	1.28824	10.467	1.28824	0.322061
G1-78	2.90598	77.094	4.61538	12.3077	2.5641	0.512821
G1-79	1.15132	71.0526	18.75	6.25	1.15132	1.64474
G-80	8.44371	51.6556	21.0265	14.404	2.81457	1.65563
G1-81	4.93421	69.7368	4.44079	18.75	1.80921	0.328947
G1-82	2.82392	42.0266	18.4385	26.9103	6.97674	2.49169
G1-83	0.991736	86.1157	1.65289	7.60331	3.30579	0.330579
G1-84	18.1818	27.9107	28.0702	22.6475	2.55183	0.637959
G1-85	0.683761	50.5983	17.9487	29.2308	1.36752	0.17094
G1-86	1.36187	81.5175	0.583658	14.0078	2.52918	0
G1-87	2.29592	51.7857	24.7449	18.3673	2.80612	0
G1-88	2.99501	62.0632	26.4559	6.65557	1.66389	0.166389
G1-89	2.09677	54.3548	13.5484	25.1613	3.3871	1.45161
G1-90	3.32226	46.6777	41.3621	5.64784	0.664452	2.32558
G1-91	4.85893	53.7618	23.511	15.674	1.41066	0.783699
G1-92	0.492611	56.9787	16.7488	22.6601	1.80624	1.31363
G1-93	3.28152	60.1036	13.6442	20.2073	2.24525	0.518135
G1-94	0.675676	41.8919	19.5946	36.7117	0.900901	0.225225
G1-95	1.96078	42.1569	28.5948	23.8562	1.63399	1.79739
G1-96	2.61011	60.8483	20.7178	13.0506	1.30506	1.30506
G1-97	1.16279	52.3256	10.9302	32.3256	3.02326	0.232558
G1-98	0.477707	23.2484	66.5605	8.12102	0.796178	0.796178
G1-99	0.34188	48.547	23.2479	25.1282	1.88034	0.683761
G1-100	0.634921	54.4444	16.5079	25.3968	2.69841	0.15873
G1-101	5.25478	48.8854	30.7325	12.7389	0.796178	1.59236
G1-102	8.73786	30.2589	4.20712	50.8091	5.82524	0.161812
G1-103	2.78689	26.3934	46.2295	23.6066	0.983607	0
G1-104	2.83333	51.6667	13.5	28.8333	2.66667	0.5
G1-105	5.15807	49.0849	24.4592	17.6373	2.16306	1.4975
G1-106	2.47525	50	30.033	14.1914	2.47525	0.49505
G1-107	2.17729	62.986	20.9953	9.17574	2.79938	1.86625
G1-108	2.50391	36.3067	32.2379	27.23	0.469484	1.09546
G1-109	3.25733	39.5765	44.1368	8.95765	4.07166	0
G1-110	1.1925	77.1721	14.3101	5.79216	1.36286	0.170358
G1-111	2.75974	66.3961	17.8571	9.57792	1.46104	1.94805
G2-1	3.33333	29.0909	7.27273	56.6667	2.72727	0.606061
G2-2	8.37521	6.86767	12.5628	61.809	1.50754	8.87772
G2-3	27.7966	16.6102	18.1356	28.6441	0.847458	7.62712
G2-4	4.70958	91.5228	2.66876	0.784929	0.156986	0.156986
G2-5	0.900901	90.991	4.65465	1.35135	1.95195	0.15015
G2-6	2.60736	92.9448	3.06748	0.920245	0.460123	0
G2-7	3.82263	92.3547	2.14067	0.764526	0.764526	0.152905
G2-8	1.78282	92.0583	4.37601	1.45867	0.162075	0.162075
G2-9	1.4377	91.2141	5.11182	1.4377	0.798722	0
G2-10	0.894855	87.6957	2.23714	8.38926	0.559284	0
G2-11	2.55639	91.1278	1.95489	2.70677	1.50376	0.150376
G2-12	2.46154	92.4615	3.38462	0.923077	0.769231	0
G2-13	1.25174	94.4367	2.36439	1.5299	0.139082	0
G2-14	0.703235	87.6231	6.61041	4.36006	0.703235	0
G2-15	2.93638	47.4715	26.4274	19.4127	1.95759	1.63132
G2-16	0.642055	63.0819	28.8925	6.42055	0.321027	0.642055
G2-17	9.94475	61.326	23.2044	2.76243	0	2.76243
G2-18	1.11821	61.8211	22.8435	10.8626	3.03514	0.319489
G2-19	7.14286	64.127	20.1587	7.61905	0.15873	0.793651
G2-20	1.44928	72.7858	15.1369	8.21256	2.0934	0.161031
G2-21	2.98013	59.4371	23.3444	10.0993	2.64901	0.662252
G2-22	5.17799	76.8608	7.9288	7.28155	2.589	0.161812
G2-23	1.15321	81.0544	9.06096	6.58979	2.14168	0
G2-24	0.970874	47.0874	26.0518	23.9482	1.2945	0.647249
G2-25	0.972447	59.9676	27.7147	8.42788	1.94489	0.810373
G2-26	3.64501	62.916	12.9952	16.7987	2.85261	0.792393
G2-27	1.25786	52.9874	26.5723	16.9811	1.72956	0.471698
G2-28	0.322061	69.7262	14.9758	12.8824	2.0934	0
G2-29	0.338983	67.7966	17.1186	11.6949	2.88136	0.169492
G2-30	1.47541	69.3443	14.7541	10	3.60656	0.819672
G2-31	2.4077	71.5891	11.0754	11.7175	3.21027	0
G2-32	1.79153	75.2443	11.4007	8.14332	3.09446	0.325733
G2-33	7.89889	39.8104	41.5482	8.21485	0.947867	1.57978
G2-34	3.87858	53.1197	30.3541	9.94941	1.51771	1.18044
G2-35	2.53566	58.0032	24.2472	12.0444	1.74326	1.42631
G2-36	1.38462	54.3077	18.1538	24.6154	0.769231	0.769231
G2-37	4.52342	43.1341	43.9418	6.62359	1.61551	0.161551
G2-38	2.01238	36.5325	40.5573	18.5759	1.08359	1.23839
G2-39	2.62295	34.4262	48.0328	13.2787	1.14754	0.491803
G2-40	3.76766	50.7064	34.0659	9.57614	0.627943	0.941915
G2-41	1.23648	57.0325	25.6569	13.6012	1.85471	0.618238
G2-42	5.9816	43.5583	38.0368	10.8896	0.306748	1.07362
G2-43	5.72337	46.4229	34.6582	11.7647	0.317965	0.953895
G2-44	2.92683	45.5285	37.561	11.8699	0.97561	0.813008
G2-45	8.39813	42.6128	32.9705	12.9082	1.39969	1.39969
G2-46	3.44311	25.1497	57.0359	13.3234	0.449102	0.598802
G2-47	0.789889	5.52923	87.3618	6.00316	0.157978	0.157978
G2-48	1.65563	49.3377	27.9801	14.7351	1.49007	4.4702
G2-49	2.4077	38.0417	50.2408	8.1862	0.963082	0.160514
G2-50	1.849	46.8413	30.6626	18.0277	1.69492	0.770416
G2-51	3.63636	57.5207	17.1901	19.3388	2.14876	0
G2-52	3.63924	40.8228	38.9241	13.9241	2.05696	0.474684
G2-53	3.18471	43.6306	41.5605	9.55414	1.75159	0.318471
G2-54	3.3123	47.6341	30.5994	16.4038	0.788644	1.26183
G2-55	3.8835	34.1424	51.6181	7.9288	1.77994	0.647249
G2-56	1.35823	53.3107	24.9576	17.657	1.35823	1.35823
G2-57	0.58651	48.0938	23.0205	26.8328	1.31965	0.146628
G2-58	4.39739	50.1629	29.8046	12.8664	1.4658	1.14007
G2-59	2.50417	55.7596	19.8664	19.0317	2.17028	0.66778
G2-60	1.52672	39.3893	46.8702	10.687	0.763359	0.763359
G2-61	8.5443	41.4557	28.1646	20.8861	0	0.791139
G2-62	9.07643	62.7389	11.7834	14.0127	2.2293	0.159236
G2-63	15.625	47.1726	23.6607	11.756	1.04167	0.744048
G2-64	2.57576	54.0909	23.4848	18.7879	0.909091	0.151515
G2-65	4.40945	43.4646	33.7008	15.748	1.88976	0.787402
G2-66	17.8457	27.8135	29.582	19.7749	3.85852	1.1254
G2-67	4.01284	62.6003	15.7303	14.4462	2.88925	0.321027
G2-68	0.786164	93.239	3.61635	1.25786	0.943396	0.157233
G2-69	2.54372	78.0604	10.9698	5.88235	2.54372	0
G2-70	8.01336	62.9382	26.0434	2.50417	0.33389	0.166945
G2-71	0.794913	69.6343	16.3752	10.6518	1.27186	1.11288
G2-72	0.156986	92.4647	5.18053	1.56986	0.156986	0.470958
G2-73	0.393701	73.8189	8.46457	15.3543	1.9685	0
G2-74	1.44462	75.4414	13.0016	8.50722	1.44462	0.160514
G2-75	2.43902	69.2683	16.2602	9.43089	2.43902	0.162602
G2-76	0.465839	59.472	16.3043	21.8944	1.70807	0.15528
G2-77	0.618238	91.0355	4.17311	3.55487	0.463679	0.15456
G2-78	3.49762	68.5215	20.0318	6.20032	1.58983	0.158983
G2-79	7.62712	49.5763	27.5424	12.2881	2.11864	0.847458
G2-80	4.61285	61.944	17.4629	13.3443	1.64745	0.494234
G2-81	4.0783	66.2316	18.1077	10.6036	0.652529	0.326264
G2-82	2.95082	76.0656	4.7541	9.18033	5.90164	1.14754
G2-83	34.8281	24.6637	15.8445	22.4215	2.09268	0.149477
G2-84	3.31633	56.1224	22.449	15.051	3.06122	0
G2-85	1.13086	70.2746	15.832	10.9855	1.13086	0.646204
G2-86	1.91388	59.4896	26.1563	10.3668	1.5949	0.478469
G2-87	2.35479	53.6892	28.1005	11.617	3.76766	0.313972
G2-88	1.2966	64.5057	28.201	4.70016	0.972447	0.324149
G2-89	1.87207	58.0343	29.6412	9.04836	1.24805	0.156006
G2-90	0.555556	77.7778	12.7778	5	3.88889	0
G2-91	1.57978	73.3017	20.8531	3.31754	0.789889	0.157978
G2-92	0.490196	66.9935	23.5294	7.18954	1.30719	0.490196
G2-93	10.3236	48.228	28.8136	11.2481	0.770416	0.616333
G2-94	4.07524	47.4922	28.0564	18.652	1.25392	0.470219
G2-95	6.81063	41.5282	33.3887	15.7807	1.82724	0.664452
G2-96	0.328407	63.3826	24.4663	9.52381	1.80624	0.328407
G2-97	3.3871	54.3548	28.3871	12.0968	1.12903	0.645161
G2-98	2.77325	54.323	20.2284	17.6183	2.77325	2.12072
G3-1	7.46501	52.0995	30.1711	9.02022	1.08865	0.155521
G3-2	2.2187	9.19176	55.4675	32.3296	0.792393	0
G3-3	15.109	57.4766	9.19003	16.0436	2.18069	0
G3-4	4.55285	43.0894	43.4146	6.99187	1.62602	0.325203
G3-5	0.518135	50.7772	34.0242	10.0173	0.518135	3.97237
G3-6	3.52	68.96	15.52	10.72	1.28	0
G3-7	2.46305	41.8719	16.913	34.647	3.44828	0.656814
G3-8	29.2086	30.0719	20.2878	20	0.431655	0
G3-9	2.30496	52.6596	23.5816	18.2624	2.83688	0
G3-10	1.9573	47.6868	37.9004	7.29537	3.91459	0.88968
G3-11	12.766	29.7872	31.4239	23.8953	1.96399	0.163666
G3-12	14.3307	41.8898	20.6299	21.7323	0.944882	0.472441
G3-13	1.96078	75	10.6209	8.49673	3.92157	0
G3-14	17.6471	45.469	19.7138	15.4213	1.74881	0
G3-15	5.43657	46.1285	13.5091	27.3476	7.57825	0
G3-16	6.46154	48.1538	23.8462	19.5385	1.69231	0.153846
G3-17	1.30506	53.3442	18.9233	24.4698	1.79445	0.163132
G3-18	0	51.9525	11.2054	31.9185	4.41426	0.509338
G3-19	2.2508	58.6817	24.1158	12.8617	1.44695	0.482315
G3-20	0.322061	36.0709	56.5217	4.99195	2.0934	0
G3-21	1.51515	48.3165	8.75421	33.3333	7.74411	0.16835
G3-22	1.83639	79.1319	12.187	4.17362	2.67112	0
G3-23	3.59477	58.8235	20.5882	11.9281	3.75817	1.30719
G3-24	2.36486	66.2162	19.4257	8.78378	3.04054	0.168919
G3-25	1.02041	67.3469	20.7483	8.16327	2.21088	0.510204
G3-26	8.17052	22.7353	15.8082	37.1226	12.4334	3.73002
G3-27	3.53535	72.2222	14.1414	9.25926	0.505051	0.3367
G3-28	7.11864	62.2034	11.5254	15.5932	3.55932	0
G3-29	7.29685	4.97512	74.461	12.7695	0.165837	0.331675
G3-30	5.30547	21.0611	65.2733	7.23473	0.321543	0.803859
G3-31	1.35593	61.3559	17.1186	15.9322	3.72881	0.508475
G3-32	4.03226	59.8387	12.0968	22.0968	1.77419	0.16129
G3-33	0.837521	32.4958	37.3534	25.7956	3.18258	0
G3-34	3.50584	27.5459	57.0952	10.3506	1.33556	0.166945
G3-35	0.501672	59.1973	21.2375	12.5418	6.18729	0.334448
G3-36	10.6977	39.845	32.2481	15.814	1.39535	0
G3-37	7.94165	30.3079	40.3566	16.0454	4.05186	1.13452
G3-38	7.63359	36.6412	25.8015	27.4809	2.1374	0.152672
G3-39	5.86207	63.7931	14.1379	13.4483	1.89655	0.862069
G3-40	8.50722	54.4141	22.9535	10.9149	3.21027	0
G3-41	0.66778	64.9416	20.0334	10.5175	3.83973	0
G3-42	4.74006	52.4465	27.6758	13.3028	1.68196	0.152905
G3-43	3.65297	40.9437	33.79	19.3303	1.82648	0.304414
G3-44	2.29508	50.6557	28.3607	13.4426	4.7541	0.491803
G3-45	3.28152	58.8946	19.3437	14.6805	3.28152	0.518135
G3-46	4.01338	57.1906	27.592	8.52843	1.67224	1.00334
G3-47	3.4965	58.7413	13.6364	22.028	1.92308	0.174825
G3-48	1.94805	63.3117	20.7792	10.7143	2.43506	0.811688
G3-49	2.01238	49.0712	24.9226	22.4458	0.928793	0.619195
G3-50	4.58015	61.5267	19.3893	11.9084	1.37405	1.22137
G3-51	7.80255	52.0701	29.6178	9.07643	1.11465	0.318471
G3-52	5.22388	52.6119	25.3731	14.5522	2.23881	0
G3-53	3.98724	50.7177	18.8198	22.9665	1.91388	1.5949
G3-54	3.82775	84.2105	0.797448	8.93142	1.91388	0.318979
G3-55	1.70279	50.774	19.3498	26.935	0.773994	0.464396
G3-56	6.26911	58.4098	14.526	19.2661	1.37615	0.152905
G3-57	2.61011	56.9331	27.5693	9.29853	1.79445	1.79445
G3-58	7.61905	58.4127	15.5556	15.0794	3.1746	0.15873
G3-59	1.99667	61.5641	16.4725	16.3062	2.49584	1.16473
G3-60	1.45985	62.0438	4.0146	30.6569	1.82482	0
G3-61	1.67428	51.7504	15.6773	28.9193	1.52207	0.304414
G3-62	0.156986	51.1774	15.0706	31.3972	1.72684	0.313972
G3-63	1.15132	86.0197	3.78289	6.90789	1.97368	0
G3-64	1.77706	73.5057	11.9548	10.5008	2.10016	0.161551
G3-65	0.153846	37.2308	18.6154	42.3077	1.53846	0.153846
G3-66	2.24	44	35.04	16.32	1.6	0.8
G3-67	0.789889	49.2891	24.9605	23.8547	0.631912	0.473934
G3-68	1.31363	44.6634	16.913	34.1544	1.80624	1.14943
G3-69	1.16861	12.8548	61.9366	23.8731	0	0.166945
G3-70	1.32231	64.9587	23.6364	7.93388	1.98347	0.165289
G3-71	4.05844	64.1234	11.039	18.1818	2.27273	0.324675
G3-72	2.38854	68.3121	15.9236	12.4204	0.636943	0.159236
G3-73	0.66335	67.8275	15.257	14.9254	1.3267	0
G3-74	2.25806	49.5161	28.0645	16.7742	2.41935	0.967742
G3-75	5.15807	32.2795	29.7837	29.9501	2.82862	0
G3-76	2.84757	68.8442	18.0905	9.21273	1.00503	0
G3-77	1.1583	72.2008	13.5135	12.3552	0.3861	0.3861
G3-78	7.98611	32.1181	17.7083	38.3681	3.81944	0
G3-79	0.862069	60.1724	20.5172	15.6897	2.75862	0
G3-80	2.78232	55.4828	22.2586	16.2029	1.96399	1.14566
G3-81	2.17707	82.4383	6.24093	6.24093	2.61248	0
G3-82	19.0923	45.2269	17.6839	17.3709	0.625978	0
G3-83	5.34224	52.0868	33.5559	2.50417	4.50751	1.66945
G3-84	5.29595	38.6293	10.7477	40.81	4.36137	0.155763
G3-85	3.32779	77.5374	7.32113	4.6589	6.65557	0.332779
G3-86	10.0164	34.8112	38.0952	11.9869	5.09031	0
G3-87	1.96721	50.4918	32.1311	14.0984	1.14754	0.163934
G3-88	3.32226	65.2824	13.7874	12.4585	4.15282	0.996678
G3-89	4.94037	53.4923	14.4804	19.0801	3.57751	4.4293
G3-90	2.80066	28.3361	44.3163	15.9802	8.07249	0.494234
G3-91	5.28926	64.1322	17.1901	8.09917	4.95868	0.330579
G3-92	2.82392	48.1728	32.8904	14.1196	1.66113	0.332226
G3-93	0.980392	62.9085	29.2484	5.88235	0.816993	0.163399
G3-94	2.30263	42.1053	40.2961	12.8289	1.80921	0.657895
G3-95	7.88091	31.1734	23.4676	13.31	23.993	0.175131
G3-96	1.57068	42.0593	50.0873	2.6178	2.44328	1.22164
G3-97	2.86195	54.2088	20.8754	15.9933	5.38721	0.505051
G3-98	1.38889	66.3194	7.46528	22.5694	2.25694	0
G3-99	0.178253	9.98217	62.2103	24.7772	2.85205	0
G3-100	5.31561	54.9834	25.4153	11.794	1.82724	0.664452
G3-101	0.180832	16.4557	59.6745	22.2423	0.904159	0.542495
G3-102	0.280112	26.3305	39.7759	32.3529	0	0.840336
G3-103	3.07692	16.7308	39.0385	40.7692	0	0.384615
G3-104	8.21355	21.5606	31.8275	35.1129	2.46407	0.821355
G3-105	0.689655	52.7586	31.8966	11.2069	1.37931	2.06897
G3-106	2.85235	48.1544	40.4362	7.55034	1.00671	0
G3-107	3.80795	41.0596	37.5828	11.755	4.80132	0.827815
G3-108	5.89172	28.1847	29.6178	35.6688	0.477707	0.159236
G3-109	3.21543	49.0354	29.9035	15.5949	1.44695	0.803859
G3-110	5.81583	26.6559	59.7738	5.49273	2.10016	0.161551
G3-111	8.98876	60.3531	18.2986	10.4334	1.44462	0.481541
G3-112	3.90071	26.5957	27.305	39.7163	1.41844	1.06383
G3-113	4.67742	69.6774	12.4194	11.7742	0.967742	0.483871
G3-114	3.17726	69.5652	15.5518	9.36455	1.50502	0
G3-115	5.60897	50.3205	17.7885	19.5513	6.25	0.480769
G3-116	0.16	22.24	61.92	13.92	0.48	1.12
G3-117	0.991736	38.1818	43.6364	14.7107	1.4876	0.991736
G3-118	4.10095	31.8612	34.3849	26.8139	1.89274	0.946372
G3-119	1.73228	56.378	25.0394	14.3307	1.73228	0.787402
G3-120	1.83028	54.2429	25.2912	14.4759	3.1614	0.998336
G3-121	0.332226	50.8306	19.103	27.5748	1.82724	0.332226
G3-122	1.81818	72.3967	18.6777	4.79339	1.98347	0.330579
G3-123	5.14096	43.6153	20.0663	22.2222	6.30182	2.48756
G3-124	0.337268	60.371	23.946	10.118	3.20405	1.85497
G3-125	2.37718	47.2266	29.794	15.5309	3.16957	1.90174
G3-126	1.09034	31.1526	33.4891	32.7103	1.40187	0.155763
G3-127	5.22388	49.7512	2.98507	36.5672	5.47264	0
G3-128	2.15827	36.5468	26.3309	33.3813	1.00719	0.57554
G3-129	1.04167	60.9375	21.7014	10.4167	5.55556	0.347222
G3-130	7.89474	32.5658	37.6645	18.9145	2.13816	0.822368
G3-131	1.16861	52.2538	12.6878	31.2187	1.16861	0
G3-132	3.02457	27.0321	53.3081	13.2325	2.45747	0.756144
G3-133	1.32743	30.0885	45.1327	17.6991	0	5.75221
G3-134	0	69.2982	4.03509	19.6491	6.84211	0
G3-135	0.652529	65.0897	21.2072	11.2561	0.978793	0.815661
G3-136	1.63934	52.0947	31.694	12.0219	2.18579	0.364299
G3-137	4.53686	40.6427	4.34783	15.5009	26.276	8.69565
G3-138	3.51759	62.1441	6.53266	23.6181	2.84757	1.34003
G3-139	0.337268	48.0607	29.511	17.8752	4.04722	0.168634
G3-140	3.14685	55.9441	19.2308	18.5315	1.04895	2.0979
G3-141	0	65.4822	20.8122	4.23012	2.19966	7.2758
G3-142	1.35135	39.1892	37.988	19.8198	0.45045	0.600601
G3-143	1.38169	44.2142	33.6788	17.4439	2.24525	0.863558
G3-144	5.79965	61.1599	20.9139	8.96309	1.75747	1.23023
G3-145	5.31561	57.6412	15.6146	15.9468	4.31894	0.996678
G3-146	2.77778	50	21.0784	21.732	2.28758	1.96078
G3-147	4.52418	65.3666	19.3448	9.36037	0.624025	0.780031
G3-148	3.79147	47.3934	13.5861	24.3286	4.2654	6.63507
G3-149	6.94006	39.2744	25.8675	22.082	1.57729	4.25868
G3-150	2.62751	56.2597	21.1747	15.3014	2.00927	2.47295
G3-151	4.05405	53.7162	27.7027	11.9932	2.19595	0.337838
G3-152	0	24.3636	26.7273	19.0909	0.909091	28.9091
G4-1	94.1764	0.166389	0.166389	4.99168	0.332779	0
G4-2	25.082	25.082	0.163934	46.3934	3.11475	0.163934
G4-3	30.6122	3.7415	3.06122	60.5442	1.19048	0
G4-4	42.9231	5.38462	0.153846	51.5385	0	0
G4-5	92.1136	1.57729	3.62776	2.52366	0.157729	0
G4-6	61.3293	11.4804	1.35952	25.5287	0	0.151057
G4-7	70.5607	14.1745	6.69782	8.41121	0	0.155763
G4-8	34.407	6.00293	0	59.4436	0	0.146413
G4-9	61.0015	8.34598	9.40819	21.2443	0	0
G4-10	55.0247	1.97694	0	42.8336	0	0.164745
G4-11	18.8133	2.17077	0.289436	78.5818	0.144718	0
G4-12	96.0396	1.48515	0.165017	2.14521	0.165017	0
G4-13	88.4676	3.00158	5.21327	2.52765	0.631912	0.157978
G4-14	82.708	8.15661	0.163132	8.80914	0.163132	0
G4-15	75.6757	8.55856	8.40841	6.60661	0.3003	0.45045
G4-16	40.099	4.12541	1.81518	52.6403	1.15512	0
G4-17	31.2287	30.7167	15.3584	15.1877	3.92491	3.24232
G4-18	46.3259	42.492	0.958466	8.94569	0.958466	0.319489
G4-19	3.63636	84.2424	2.42424	9.69697	0	0
G4-20	13.754	76.2136	4.69256	5.01618	0.161812	0.161812
G4-21	16.5615	61.041	2.52366	18.2965	0.946372	0.473186
G4-22	8.89236	58.3463	1.24805	31.2012	0.312012	0
G4-23	1.66205	84.072	0.554017	13.5734	0	0
G4-24	16.5	64.8333	2.5	15.3333	0.5	0.166667
G4-25	5.97015	74.1294	3.31675	14.9254	0.995025	0.66335
G4-26	1.44231	65.8654	16.6667	12.3397	0.641026	3.04487
G4-27	13.9303	41.9569	14.0962	23.7148	5.80431	0.497512
G4-28	25.5034	51.3423	4.36242	17.953	0.33557	0.503356
G4-29	22.0168	39.8319	11.5966	25.042	1.17647	0.336134
G4-30	38.5502	44.4811	0	11.6969	5.27183	0
G4-31	31.1475	36.7213	9.83607	17.8689	3.60656	0.655738
G4-32	63.8669	25.3566	1.10935	7.92393	0.475436	1.26783
G4-33	15.8103	24.7036	9.09091	47.6285	0.592885	0.790514
G4-34	44.1456	21.519	6.01266	25.1582	0	3.00633
G4-35	51.4706	15.8497	16.8301	13.5621	0.653595	1.63399
G4-36	61.2245	4.08163	20.4082	12.2449	0.510204	1.36054
G4-37	7.75194	42.6357	24.3411	23.4109	0.930233	0.930233
G4-38	31.1573	19.8813	2.81899	43.6202	1.63205	0.890208
G4-39	31.3531	33.6634	25.0825	9.07591	0.825083	0
G4-40	60.5863	7.81759	22.9642	7.32899	0.325733	0.977199
G4-41	53.9232	5.00835	23.3723	15.8598	0.66778	1.16861
G4-42	35.7595	7.27848	33.0696	23.1013	0.316456	0.474684
G4-43	68.1967	6.39344	17.2131	7.04918	0.491803	0.655738
G4-44	18.3515	51.0109	2.79938	25.3499	1.39969	0.933126
G4-45	54.3131	19.0096	17.2524	5.11182	1.4377	2.8754
G4-46	42.1053	38.1579	0.493421	15.1316	4.11184	0
G4-47	23.0769	29.6703	2.9304	37.3626	5.12821	0.3663
G4-48	80.9459	4.18919	1.62162	13.2432	0	0
G4-49	14.9341	78.1845	0.732064	2.92826	3.07467	0.146413
G4-50	60.0666	30.4493	4.32612	4.49251	0.166389	0.499168
G4-51	50.7143	38.2143	6.60714	3.92857	0.178571	0
G4-52	18.3193	18.9916	44.3697	15.2941	1.0084	2.01681
G4-53	11.4723	6.30975	2.10325	75.1434	4.58891	0.382409
G4-54	72.8972	23.676	1.24611	1.40187	0.623053	0.155763
G4-55	15.7233	33.9623	9.64361	37.1069	2.09644	0.419287
G4-56	65.8031	17.6166	6.56304	7.25389	2.24525	0.518135
G4-57	43.9268	25.4576	0.831947	29.1181	0.665557	0
G4-58	27.4168	6.97306	26.149	38.0349	0.475436	0.792393
G4-59	17.4551	14.6819	43.0669	23.9804	0	0.815661
G4-60	52.4316	7.59878	1.82371	37.234	0	0.911854
G4-61	4.08497	47.3856	26.9608	10.1307	1.14379	10.2941
G4-62	1.48026	63.4868	13.9803	13.9803	3.28947	3.78289
G4-63	3.28407	39.4089	10.0164	22.9885	7.06076	17.2414
G4-64	7.01754	7.81499	7.49601	5.10367	0.318979	72.2488
G4-65	4.05844	58.6039	11.3636	4.54545	1.78571	19.6429
G4-66	1.32231	53.5537	6.28099	11.9008	1.4876	25.4545
G4-67	5	21.9355	3.06452	15.9677	0.483871	53.2258
G4-68	1.28617	42.4437	31.5113	16.0772	2.09003	6.59164
G4-69	0.147059	31.6176	14.4118	49.1176	0.588235	3.97059
G4-70	2.47525	12.3762	44.7195	13.6964	0.49505	26.2376
G4-71	4.5977	46.798	26.2726	7.22496	0.821018	14.2857
G4-72	1.90779	41.0175	26.3911	12.0827	1.11288	17.1701
G4-73	3	51.3333	15.5	17.5	2.66667	10
G4-74	1.62866	40.3909	10.5863	25.4072	1.79153	20.1954
G4-75	5.84551	47.8079	10.4384	22.9645	2.92276	10.0209
G4-76	1.13636	63.3117	11.2013	7.14286	1.62338	15.4221
G4-77	2.35849	42.9245	14.6226	22.327	3.14465	13.6792
G4-78	27.8232	30.9329	1.14566	10.9656	2.61866	26.3502
G4-79	1.22511	50.536	14.8545	12.8637	1.37825	19.1424
G4-80	2.08333	29.3155	21.2798	18.75	1.19048	26.1905
G4-81	0	33.1641	7.95262	25.8883	0.507614	32.4873
G4-82	1.14007	45.6026	11.0749	13.0293	2.443	26.7101
G4-83	5.14184	38.6525	12.766	11.1702	0.70922	31.5603
G4-84	0.351494	6.32689	1.23023	86.9947	1.05448	4.04218
G4-85	0.809061	45.1456	19.9029	22.0065	1.13269	10.8414
G4-86	2.72873	37.8812	22.4719	24.7191	1.44462	10.7544
G4-87	0.700525	26.0946	5.95447	33.0998	11.3835	22.7671
G4-88	0.865052	51.3841	7.26644	19.5502	5.0173	15.917
G4-89	1.50376	41.8546	20.6767	23.6842	0	12.2807
G4-90	7.70677	43.609	23.3083	17.2932	1.12782	6.95489
G4-91	0.94697	47.1591	21.5909	21.4015	2.46212	6.43939
G4-92	5.26316	19.8142	23.3746	13.0031	0.309598	38.2353
G4-93	1.4827	14.3328	27.8418	17.1334	0.164745	39.0445
G4-94	5.98706	41.2621	25.5663	16.0194	1.77994	9.2233
G4-95	2.71565	22.6837	30.0319	7.66773	0.479233	36.4217
G4-96	4.01338	31.9398	28.4281	16.7224	1.33779	17.5585
G4-97	6.73077	28.6859	17.3077	11.5385	0.641026	34.9359
G4-98	3.63636	58.3471	13.3884	16.0331	4.13223	4.46281
G4-99	4.39024	54.1463	20.4878	9.26829	2.92683	8.78049
G4-100	12.5806	24.5161	15.1613	40.9677	6.6129	0.16129
G5-1	24.0429	28.1776	10.8729	36.1409	0.765697	0
G5-2	17.1654	14.0157	8.34646	60	0	0.472441
G5-3	11.544	11.6883	13.5642	62.9149	0.2886	0
G5-4	37.6744	26.0465	10.2326	25.5814	0.465116	0
G5-5	8.90302	33.7043	26.2321	29.5707	1.27186	0.317965
G5-6	21.4403	13.748	26.6776	36.6612	0.327332	1.14566
G5-7	24.6057	23.817	3.78549	46.6877	1.1041	0
G5-8	23.0194	11.2108	17.7877	47.8326	0	0.149477
G5-9	50.4687	10.3125	5.3125	33.4375	0.3125	0.15625
G5-10	4.38312	38.1494	0.487013	55.1948	1.78571	0
G5-11	7.79944	19.3593	14.624	56.9638	0.696379	0.557103
G5-12	25.4747	47.3101	4.90506	18.5127	3.79747	0
G5-13	4.86224	29.6596	51.2156	7.6175	5.83468	0.810373
G5-14	3.45964	65.8979	5.60132	7.57825	16.9687	0.494234
G5-15	1.28824	67.4718	18.6795	6.60225	5.63607	0.322061
G5-16	15.5556	60.8889	6.51852	5.18519	11.1111	0.592593
G5-17	5.05529	75.5134	8.53081	2.52765	8.21485	0.157978
G5-18	2.94118	83.9869	3.92157	6.04575	2.94118	0.163399
G5-19	2.03443	75.1174	2.66041	10.3286	9.70266	0.156495
G5-20	6.64137	41.3662	13.4725	32.2581	3.60531	2.65655
G5-21	29.8851	44.6634	11.9869	12.1511	0.985222	0.328407
G5-22	1.71233	49.1438	16.2671	23.4589	9.07534	0.342466
G5-23	11.3115	17.7049	50.1639	18.0328	1.96721	0.819672
G5-24	11.6236	41.3284	20.4797	23.9852	0.184502	2.21402
G5-25	3.23129	39.2857	14.4558	40.8163	1.87075	0.340136
G5-26	6.15641	30.9484	49.0849	11.6473	1.4975	0.665557
G5-27	1.61551	72.8595	6.78514	17.4475	1.29241	0
G5-28	5.87302	13.4921	57.619	22.2222	0	0.47619
G5-29	3.92157	23.1373	27.0588	41.5686	1.17647	0.784314
G5-30	6.77966	12.6348	38.3667	41.2943	0.770416	0.154083
G5-31	8.25083	50.495	15.5116	22.4422	1.65017	1.65017
G5-32	6.73235	32.1839	49.7537	7.55337	0.164204	3.61248
G5-33	23.1405	52.3967	18.5124	5.12397	0.330579	0.495868
G5-34	9.319	50	10.2151	25.6272	4.12186	0.716846
G5-35	14.1104	49.5399	23.9264	8.12883	4.1411	0.153374
G5-36	23.8501	36.4566	29.983	6.30324	1.70358	1.70358
G5-37	13.0435	37.2174	29.2174	16	4.52174	0
G5-38	9.74843	52.2013	23.2704	12.2642	1.88679	0.628931
G5-39	6.44628	18.0165	33.3884	40.8264	0.826446	0.330579
G5-40	1.48515	85.1485	0.990099	7.42574	4.9505	0
G5-41	2.14876	46.4463	34.3802	15.3719	0.661157	0.826446
G5-42	2.92096	36.7698	50.3436	8.41924	0.343643	1.20275
G5-43	2.42634	41.2478	28.5962	25.9965	0.17331	1.55979
G5-44	2.8125	35.9375	49.5312	10.1562	0.3125	1.25
G5-45	2.51108	45.3471	36.3368	13.5894	0	2.21566
G5-46	1.26812	67.7536	1.81159	27.5362	1.63043	0
G5-47	3.57724	65.0407	10.8943	19.6748	0.487805	0.325203

## Sheet: Morphogo-Review
Bone Marrow Aspirate Smear Data (Cell Proportions)
Case	Blasts	Granulocytes	Erythroblasts	Lymphocytes	Monocytes	Plasma cells
G1-1	0.337268	51.7707	32.8836	11.973	2.52951	0.505902
G1-2	0.521739	75.6522	17.2174	4.86957	1.04348	0.695652
G1-3	0.683761	58.6325	25.1282	11.2821	3.4188	0.683761
G1-4	0.676819	54.1455	30.4569	10.8291	2.36887	1.35364
G1-5	0.84317	77.9089	9.94941	8.76897	2.19224	0.337268
G1-6	0.357782	54.9195	27.7281	14.8479	0.894454	0.894454
G1-7	0.160256	62.9808	16.9872	17.4679	1.92308	0.480769
G1-8	1.82119	43.543	34.2715	16.0596	3.80795	0.496689
G1-9	0.846024	83.2487	5.58376	8.29103	1.86125	0.169205
G1-10	1.50754	62.3116	22.1106	11.3903	2.01005	0.670017
G1-11	0.683761	27.6923	52.1368	18.4615	1.02564	0
G1-12	1.33556	51.0851	34.3907	11.3523	1.66945	0.166945
G1-13	0	63.606	14.3573	17.6962	1.33556	3.00501
G1-14	0.328407	48.7685	32.1839	16.5846	0.985222	1.14943
G1-15	0.63593	47.8537	18.124	28.7758	1.74881	2.86169
G1-16	0	47.4886	13.5464	38.3562	0.304414	0.304414
G1-17	0.165289	70.2479	10.7438	16.0331	2.64463	0.165289
G1-18	1.00503	68.8442	14.7404	11.8928	2.17755	1.34003
G1-19	2.45184	31.8739	33.275	28.7215	3.67776	0
G1-20	0.185529	75.3247	11.6883	11.5028	0.742115	0.556586
G1-21	0.833333	43.1667	10.8333	43.5	1.66667	0
G1-22	0	59.9278	16.2455	19.8556	3.61011	0.361011
G1-23	0.672269	51.9328	16.4706	28.5714	2.18487	0.168067
G1-24	0	74.7049	12.4789	9.94941	0.505902	2.36088
G1-25	0.148148	54.0741	32.8889	10.8148	2.07407	0
G1-26	0.894454	32.5581	35.0626	22.0036	9.48122	0
G1-27	1.02041	48.4694	39.1156	9.35374	2.04082	0
G1-28	0.3367	63.1313	24.4108	9.25926	2.18855	0.505051
G1-29	1.34228	61.9128	21.1409	11.9128	2.51678	1.1745
G1-30	0	47.3874	30.8108	20.1802	1.44144	0.18018
G1-31	0.345423	69.0846	15.1986	12.7807	2.24525	0.345423
G1-32	0	84.2546	6.70017	6.70017	2.34506	0
G1-33	0	73.854	12.7334	12.3939	0.509338	0.509338
G1-34	0	74.1176	17.8151	6.21849	1.34454	0.504202
G1-35	0.333333	69.3333	16.5	12	1.33333	0.5
G1-36	0.340716	77.8535	12.9472	6.13288	2.38501	0.340716
G1-37	0.695652	78.2609	1.91304	9.3913	9.73913	0
G1-38	0	48.5618	21.3198	26.2267	2.70728	1.18443
G1-39	0.343643	29.0378	40.8935	24.7423	3.09278	1.89003
G1-40	0.66778	49.5826	35.8932	11.1853	1.33556	1.33556
G1-41	0	53.7133	12.6079	30.9154	2.24525	0.518135
G1-42	0.847458	91.0169	0.847458	5.25424	1.86441	0.169492
G1-43	0.713012	55.0802	14.6168	27.0945	2.49554	0
G1-44	0	67.4868	16.8717	9.66608	5.6239	0.351494
G1-45	0	48.5197	35.1974	13.3224	2.96053	0
G1-46	0.166667	61.1667	21.6667	13.8333	3	0
G1-47	0.96463	48.5531	28.9389	20.9003	0.643087	0
G1-48	0	78.1411	8.60585	9.98279	1.89329	1.37694
G1-49	0.165563	85.7616	0.662252	8.60927	4.63576	0.165563
G1-50	0.165837	46.1028	37.6451	12.6036	2.48756	0.995025
G1-51	0	49.7445	17.3765	29.983	2.72572	0.170358
G1-52	0.167785	39.9329	45.4698	11.4094	0.838926	1.34228
G1-53	0	35.596	34.9338	26.4901	2.48344	0.331126
G1-54	0	43.0769	14.359	33.8462	8.20513	0.512821
G1-55	0	70.1721	13.1931	4.58891	9.17782	2.67686
G1-56	0	54.811	7.56014	30.2405	6.18557	1.03093
G1-57	0	61.4035	21.4912	10.5263	3.94737	2.63158
G1-58	0.166667	46.8333	29.1667	18.1667	4.33333	1
G1-59	0	66.4372	5.67986	22.7194	2.0654	2.92599
G1-60	1.00167	57.596	18.3639	18.3639	4.17362	0.500835
G1-61	0.85034	54.0816	30.7823	10.5442	2.38095	1.36054
G1-62	0.174216	70.0348	22.8223	5.22648	1.74216	0
G1-63	0.500835	47.9132	42.0701	3.83973	5.50918	0.166945
G1-64	0	65.5348	15.4499	10.1868	8.31919	0.509338
G1-65	0	63.245	23.5099	10.7616	2.15232	0.331126
G1-66	0	68.6242	1.67785	22.3154	7.04698	0.33557
G1-67	0	43.1239	18.8455	33.4465	3.73514	0.848896
G1-68	0	46.8227	12.2074	34.7826	5.51839	0.668896
G1-69	1.4876	49.7521	36.6942	3.80165	8.26446	0
G1-70	0	26.1618	19.105	44.2341	5.33563	5.16351
G1-71	0	34.5955	20.4819	43.0293	0.860585	1.0327
G1-72	0	31.7109	26.5487	40.8555	0.589971	0.294985
G1-73	0.499168	70.7155	16.4725	7.48752	4.6589	0.166389
G1-74	3.32779	75.208	7.15474	7.15474	6.82196	0.332779
G1-75	0.332779	29.9501	57.9035	9.81697	0.998336	0.998336
G1-76	6.09555	52.2241	30.313	9.06096	2.14168	0.164745
G1-77	0.334448	87.6254	0.167224	9.36455	2.17391	0.334448
G1-78	1.41093	79.0123	4.58554	11.1111	3.35097	0.529101
G1-79	0	71.7391	19.2308	5.85284	1.33779	1.83946
G1-80	0.859107	52.5773	22.3368	19.7595	2.92096	1.54639
G1-81	0.166945	68.9482	4.50751	23.5392	2.50417	0.33389
G1-82	0	37.8378	18.75	33.1081	7.43243	2.53378
G1-83	0	86.6221	1.17057	8.02676	3.84615	0.334448
G1-84	0	26.9421	28.595	40.6612	3.30579	0.495868
G1-85	0	53.1532	17.1171	28.1081	1.44144	0.18018
G1-86	0	81.5534	0.582524	15.3398	2.52427	0
G1-87	0.26455	52.6455	24.0741	19.8413	3.1746	0
G1-88	0.339559	63.1579	26.146	8.31919	1.86757	0.169779
G1-89	0.17301	55.1903	12.2837	26.1246	5.19031	1.03806
G1-90	0	47.5694	42.3611	6.59722	1.21528	2.25694
G1-91	0	58.8339	21.2014	16.9611	2.4735	0.530035
G1-92	0.171527	59.3482	15.0943	22.1269	1.88679	1.37221
G1-93	0	60	12.9204	23.0088	3.53982	0.530973
G1-94	0	43.8389	18.7204	35.782	1.65877	0
G1-95	0	45.9459	25.7658	23.7838	2.52252	1.62162
G1-96	0.347826	63.6522	20.5217	12.3478	1.56522	1.3913
G1-97	0.70922	52.2459	10.8747	31.6785	4.25532	0.236407
G1-98	0.168919	24.6622	65.8784	7.60135	0.844595	0.844595
G1-99	0.347826	48.8696	22.9565	25.2174	1.91304	0.695652
G1-100	0.69808	59.1623	12.9145	23.9092	2.96684	0.17452
G1-101	0.990099	49.3399	30.8581	15.6766	1.65017	1.48515
G1-102	0	29.698	2.51678	61.2416	6.54362	0
G1-103	0.340716	27.2572	47.5298	24.0204	0.851789	0
G1-104	0.689655	53.1034	13.6207	29.3103	2.75862	0.517241
G1-105	0	49.9148	25.0426	21.1244	2.38501	1.53322
G1-106	0	50.5119	30.2048	15.8703	2.55973	0.511945
G1-107	0.486224	64.1815	20.4214	9.07618	3.88979	1.94489
G1-108	0.704225	39.4366	33.4507	24.1197	0.880282	1.23239
G1-109	0.342466	41.0959	45.2055	8.73288	4.62329	0
G1-110	0.175747	76.8014	14.587	5.79965	2.46046	0.175747
G1-111	0.499168	67.2213	17.6373	10.6489	1.99667	1.99667
G2-1	0	26.8882	6.0423	61.9335	4.53172	0.60423
G2-2	0	6.11205	12.5637	70.4584	2.03735	8.82852
G2-3	0	14.6087	9.73913	65.7391	1.3913	8.34783
G2-4	4.95868	91.405	2.64463	0.661157	0.165289	0.165289
G2-5	0.920245	92.1779	3.98773	0.766871	1.99387	0.153374
G2-6	3.23575	92.9122	2.46533	0.924499	0.46225	0
G2-7	1.73776	93.9968	2.36967	0.789889	1.10585	0
G2-8	1.63666	93.617	4.25532	0.327332	0.163666	0
G2-9	1.65017	90.9241	5.28053	1.32013	0.825083	0
G2-10	0.581395	92.907	0.581395	5.34884	0.581395	0
G2-11	1.52905	92.9664	1.68196	1.52905	2.14067	0.152905
G2-12	0.958466	94.5687	3.03514	0.638978	0.798722	0
G2-13	0.920245	94.3252	2.30061	1.84049	0.306748	0
G2-14	0.57554	88.3453	6.33094	4.02878	0.719424	0
G2-15	0.683761	49.2308	28.3761	18.2906	1.7094	1.7094
G2-16	0.338983	65.0847	27.9661	5.59322	0.338983	0.677966
G2-17	0	62.1951	24.3902	10.9756	0	2.43902
G2-18	0	61.1203	23.0643	11.5321	3.95387	0.329489
G2-19	0.990099	65.1815	20.9571	11.2211	0.825083	0.825083
G2-20	0	73.0185	15.8516	9.10624	1.85497	0.168634
G2-21	0	59.9659	23.8501	12.0954	2.72572	0.681431
G2-22	1.48515	77.3927	7.75578	10.396	2.80528	0.165017
G2-23	0.33389	80.8013	8.84808	7.17863	2.67112	0.166945
G2-24	0.488599	47.0684	25.4072	24.9186	1.4658	0.651466
G2-25	0	60.134	28.3082	8.54271	2.51256	0.502513
G2-26	0.66778	65.9432	11.8531	17.6962	3.00501	0.834725
G2-27	1.02041	55.2721	25.5102	15.9864	1.70068	0.510204
G2-28	0	71.1893	14.0704	12.5628	2.17755	0
G2-29	0.348432	68.8153	17.2474	10.2787	3.13589	0.174216
G2-30	0	70.3892	14.2132	10.8291	3.7225	0.846024
G2-31	0.337838	73.1419	9.96622	13.1757	3.37838	0
G2-32	0	76.0943	11.7845	8.08081	3.7037	0.3367
G2-33	1.35823	42.7844	42.7844	10.8659	1.35823	0.848896
G2-34	1.18044	52.9511	32.8836	9.94941	1.85497	1.18044
G2-35	0.956938	55.6619	29.0271	8.45295	4.30622	1.5949
G2-36	0.621118	53.1056	27.1739	16.4596	2.01863	0.621118
G2-37	1.15321	43.1631	45.4695	7.24876	2.80066	0.164745
G2-38	0	35.7143	42.381	17.3016	3.33333	1.26984
G2-39	0.837521	34.1709	51.2563	11.5578	2.01005	0.167504
G2-40	0.329489	52.7183	34.2669	10.5437	0.988468	0.823723
G2-41	0.327332	57.6105	27.3322	10.802	3.60065	0.327332
G2-42	0.486224	45.0567	45.5429	7.13128	0.972447	0.810373
G2-43	0	44.5528	37.2358	14.1463	3.25203	0.813008
G2-44	0.343053	46.4837	37.9074	12.693	1.71527	0.686106
G2-45	0.502513	44.3886	33.1658	18.593	1.50754	1.50754
G2-46	0.168067	28.0672	56.4706	12.9412	2.01681	0.336134
G2-47	0	5.42763	89.4737	5.09868	0	0
G2-48	0.172117	48.537	28.7435	15.8348	2.40964	4.30293
G2-49	0.165289	37.5207	51.2397	9.2562	1.65289	0.165289
G2-50	0	50	28.0201	19.1275	1.84564	0.838926
G2-51	0	58.0372	17.0897	22.6734	2.19966	0
G2-52	0.323102	40.7108	40.7108	15.1858	2.58481	0.484653
G2-53	0.165017	44.2244	42.5743	9.73597	2.9703	0.330033
G2-54	1.11111	46.8254	36.3492	12.6984	1.74603	1.26984
G2-55	0.330579	34.3802	53.3884	8.92562	2.31405	0.661157
G2-56	0	51.6351	30.809	14.9742	1.72117	0.860585
G2-57	0.595238	47.7679	28.125	21.875	1.4881	0.14881
G2-58	1.17647	50.084	33.7815	10.7563	3.36134	0.840336
G2-59	0.16835	56.0606	23.9057	15.3199	4.20875	0.3367
G2-60	0	40.8	46.56	10.72	1.12	0.8
G2-61	0.833333	42.5	28.1667	27.6667	0	0.833333
G2-62	1.80033	63.6661	11.9476	17.6759	4.74632	0.163666
G2-63	0.502513	48.5762	24.6231	24.4556	1.00503	0.837521
G2-64	0	59.8628	21.6123	17.3242	1.02916	0.171527
G2-65	0.853242	45.2218	33.959	15.8703	3.24232	0.853242
G2-66	0.819672	28.1967	32.2951	31.6393	5.90164	1.14754
G2-67	0.165837	63.8474	15.7546	16.0862	3.81426	0.331675
G2-68	0.16129	93.7097	3.54839	1.29032	1.12903	0.16129
G2-69	0.985222	78.4893	10.509	7.22496	2.79146	0
G2-70	7.37018	61.474	27.1357	3.35008	0.670017	0
G2-71	0.821018	70.936	15.2709	10.3448	1.47783	1.14943
G2-72	0.158228	93.3544	4.74684	0.949367	0.316456	0.474684
G2-73	0	75.5556	8.08081	14.3434	2.0202	0
G2-74	0.668896	77.0903	12.709	7.85953	1.67224	0
G2-75	0	69.6013	16.4452	11.1296	2.65781	0.166113
G2-76	0.333333	63	15.6667	18.8333	2	0.166667
G2-77	0.165017	91.2541	4.78548	2.80528	0.990099	0
G2-78	0.5	69.5	20.3333	7.83333	1.66667	0.166667
G2-79	1.32743	51.3274	27.4336	15.0442	4.42478	0.442478
G2-80	0.847458	62.8814	18.1356	15.0847	2.20339	0.508475
G2-81	0	67.0669	18.0103	13.036	1.54374	0.343053
G2-82	0.166945	76.7947	4.67446	10.1836	7.01169	1.16861
G2-83	34.0836	25.5627	16.5595	20.5788	3.05466	0.160772
G2-84	0	56.6234	21.8182	16.1039	5.45455	0
G2-85	0	71.6172	15.0165	11.7162	1.15512	0.49505
G2-86	0	61	25.6667	11.1667	1.66667	0.5
G2-87	0	55.5556	26.6667	13.1624	4.10256	0.34188
G2-88	0.506757	65.2027	28.3784	4.89865	0.675676	0.337838
G2-89	0.680272	59.1837	29.932	7.9932	2.04082	0.170068
G2-90	0	78.4091	12.5	5.11364	3.97727	0
G2-91	0.510204	74.3197	20.9184	3.23129	0.85034	0.170068
G2-92	0	68.0743	23.6486	6.41892	1.35135	0.506757
G2-93	0.163399	50.3268	29.085	18.6275	1.14379	0.653595
G2-94	0	48.1728	28.0731	21.7608	1.49502	0.498339
G2-95	0	42.6087	33.3913	21.3913	1.91304	0.695652
G2-96	0.17331	66.2045	22.1837	9.18544	1.90641	0.34662
G2-97	0.16835	55.8923	28.9562	12.1212	2.18855	0.673401
G2-98	0.347826	54.6087	24	13.2174	5.3913	2.26087
G3-1	0.497512	52.2388	30.5141	14.4279	2.15589	0.165837
G3-2	2.45614	9.29825	57.193	30	1.05263	0
G3-3	0.505051	58.5859	9.59596	28.9562	2.3569	0
G3-4	0	43.9316	42.906	11.1111	1.7094	0.34188
G3-5	0	52.4237	33.7522	9.51526	0.5386	3.7702
G3-6	0.510204	71.9388	14.4558	11.2245	1.87075	0
G3-7	0.512821	42.3932	17.094	35.5556	3.76068	0.683761
G3-8	4.97592	32.9053	19.5827	42.0546	0.481541	0
G3-9	0	53.8603	23.5294	19.6691	2.94118	0
G3-10	0.37037	47.963	38.5185	7.96296	4.07407	0.740741
G3-11	0	30.1533	32.1976	35.4344	2.04429	0.170358
G3-12	0.340716	43.7819	20.4429	33.9012	1.02215	0.511073
G3-13	0	75.3333	10.8333	10	3.83333	0
G3-14	0.164474	46.5461	21.3816	29.4408	2.46711	0
G3-15	0.838926	45.1342	13.7584	30.7047	9.56376	0
G3-16	0	50	23.4219	24.5847	1.82724	0
G3-17	0	56.7663	19.6837	21.4411	1.93322	0.175747
G3-18	0	51.5734	11.5385	30.4196	5.94406	0.524476
G3-19	0.847458	59.8305	24.0678	11.8644	2.88136	0.508475
G3-20	0.167224	36.7893	56.3545	4.34783	2.34114	0
G3-21	0.346021	49.481	7.26644	34.9481	7.95848	0
G3-22	0.85034	80.4422	11.3946	4.2517	3.06122	0
G3-23	2.52951	58.6847	21.4165	12.3103	3.87858	1.18044
G3-24	0.684932	66.7808	19.6918	8.56164	4.10959	0.171233
G3-25	0.171233	65.9247	23.4589	7.70548	2.56849	0.171233
G3-26	11.0307	18.264	16.2749	36.7089	14.1049	3.61664
G3-27	0	72.1453	14.3599	12.4567	0.692042	0.346021
G3-28	0	63.1034	11.3793	21.8966	3.62069	0
G3-29	3.64964	5.47445	77.3723	12.9562	0.182482	0.364964
G3-30	2.7027	21.2838	68.2432	6.08108	1.01351	0.675676
G3-31	0.718133	64.4524	16.5171	13.8241	3.94973	0.5386
G3-32	0	62.9948	11.704	23.0637	2.0654	0.172117
G3-33	0.868056	33.6806	36.6319	25.1736	3.29861	0
G3-34	0	28.1818	57.2727	12.3636	2	0.181818
G3-35	0.348432	59.9303	20.9059	12.0209	6.44599	0.348432
G3-36	3.5	41.6667	31.3333	21.1667	2.33333	0
G3-37	8.33333	30.9524	40.6463	13.7755	4.93197	1.19048
G3-38	8.01336	38.8982	25.5426	24.8748	2.50417	0.166945
G3-39	0	64.7788	13.8053	18.5841	1.9469	0.884956
G3-40	0.169205	55.1607	24.8731	16.0745	3.7225	0
G3-41	0	65.2027	19.9324	10.6419	4.22297	0
G3-42	1.40406	52.7301	27.4571	15.9126	2.18409	0.312012
G3-43	0	44.4254	30.1887	22.47	2.40137	0.343053
G3-44	2.16667	50.8333	28.1667	13.3333	5	0.5
G3-45	0	61.6756	18.7166	15.6863	3.38681	0.534759
G3-46	0	57.6068	28.0342	11.7949	1.7094	0.854701
G3-47	2.99065	62.4299	12.7103	19.6262	2.05607	0.186916
G3-48	1.38648	65.338	20.2773	9.53206	2.59965	0.866551
G3-49	0.34965	54.1958	23.6014	19.9301	1.22378	0.699301
G3-50	0.165017	61.2211	20.6271	14.5215	2.14521	1.32013
G3-51	1.50502	53.1773	30.1003	12.0401	2.84281	0.334448
G3-52	0	52.9412	25.4902	17.6471	3.92157	0
G3-53	0	51.9263	18.258	25.6281	2.51256	1.67504
G3-54	0	84.6026	0.827815	11.5894	2.98013	0
G3-55	0	54.9393	17.6776	25.9965	0.866551	0.519931
G3-56	0	63.4812	14.6758	20.1365	1.53584	0.170648
G3-57	0	58.0645	27.8438	10.3565	1.86757	1.86757
G3-58	0	60.4027	15.9396	20.1342	3.3557	0.167785
G3-59	0	62.7148	16.323	17.354	2.57732	1.03093
G3-60	0	62.6923	3.46154	31.9231	1.92308	0
G3-61	0	57.7123	13.3449	26.8631	1.7331	0.17331
G3-62	0	54.7297	14.527	28.3784	1.85811	0.337838
G3-63	0	86.1614	3.78913	7.90774	1.97694	0
G3-64	0	75.3333	11.3333	11	2.16667	0.166667
G3-65	0.174825	41.958	18.5315	37.4126	1.74825	0.174825
G3-66	1.85497	45.6998	34.4013	15.683	1.68634	0.674536
G3-67	0.530035	54.2403	24.5583	19.4346	0.706714	0.530035
G3-68	0.166667	45.8333	16.8333	33.6667	2.33333	1.16667
G3-69	1.24113	13.1206	62.4113	23.227	0	0
G3-70	1.17845	65.1515	23.7374	7.91246	2.0202	0
G3-71	0	66.4966	10.5442	20.9184	1.70068	0.340136
G3-72	2.34899	69.7987	15.1007	11.5772	1.1745	0
G3-73	0.668896	67.7258	15.3846	14.8829	1.33779	0
G3-74	0.334448	50.8361	28.9298	17.3913	1.33779	1.17057
G3-75	0.333333	33.1667	28.3333	36.5	1.66667	0
G3-76	0.17452	70.5061	17.9756	9.77312	1.57068	0
G3-77	0	74.5902	13.5246	11.0656	0.409836	0.409836
G3-78	0	31.8426	18.068	46.1538	3.9356	0
G3-79	0	61.1012	20.071	15.9858	2.84192	0
G3-80	0.337268	55.6492	22.7656	17.8752	2.02361	1.18044
G3-81	0	83.0133	5.76071	8.27179	2.65879	0
G3-82	0	51.6184	18.0579	29.6422	0.681431	0
G3-83	0	54.188	33.3333	5.98291	4.61538	1.7094
G3-84	0	42.0068	9.69388	43.5374	4.59184	0.170068
G3-85	0	78.2161	7.03259	7.54717	7.03259	0
G3-86	0.347826	35.1304	40	16.8696	7.65217	0
G3-87	0.684932	50.8562	31.3356	15.2397	1.71233	0.171233
G3-88	0	64.9485	14.2612	15.4639	4.29553	1.03093
G3-89	1.71527	52.6587	14.2367	23.6707	3.60206	4.11664
G3-90	0	28.3082	44.5561	17.0854	9.54774	0.502513
G3-91	0.840336	65.8824	17.1429	11.2605	4.53782	0.336134
G3-92	0.687285	48.9691	32.646	14.6048	2.74914	0.343643
G3-93	1.0101	63.468	28.9562	5.38721	1.0101	0.16835
G3-94	0.335008	42.0436	41.0385	14.0704	1.84255	0.670017
G3-95	0	29.59	23.1729	22.4599	24.5989	0.178253
G3-96	0	43.662	50.1761	2.64085	2.46479	1.05634
G3-97	1.77936	54.4484	22.4199	14.5907	6.22776	0.533808
G3-98	0	67.9646	7.61062	22.1239	2.30088	0
G3-99	0	10.687	64.1221	22.1374	3.05344	0
G3-100	5.29915	56.4103	24.9573	10.7692	1.88034	0.683761
G3-101	0.192678	16.763	61.2717	20.6166	0.963391	0.192678
G3-102	0	30.7985	47.3384	20.3422	0	0.95057
G3-103	3.72671	16.1491	39.1304	39.7516	0.828157	0.414079
G3-104	8.43882	21.308	32.7004	34.1772	2.53165	0.843882
G3-105	0.539568	54.4964	32.1942	9.17266	1.43885	2.15827
G3-106	1.84874	47.8992	41.0084	8.40336	0.840336	0
G3-107	2.41379	40.5172	39.3103	11.5517	5.51724	0.689655
G3-108	4.3771	28.9562	28.6195	36.8687	1.0101	0.16835
G3-109	1.21107	50.519	30.4498	14.1869	2.94118	0.692042
G3-110	1.33779	27.0903	61.7057	7.02341	2.67559	0.167224
G3-111	1.68634	58.3474	18.0438	19.8988	1.51771	0.505902
G3-112	2.83688	26.0638	28.0142	40.0709	1.95035	1.06383
G3-113	0.488599	70.1954	12.5407	14.8208	1.4658	0.488599
G3-114	3.21489	70.22	14.89	9.30626	1.52284	0
G3-115	0.166113	53.6545	17.9402	23.0897	4.81728	0.332226
G3-116	0	21.9963	64.8799	10.9057	0.554529	1.66359
G3-117	0.177936	39.5018	43.9502	12.8114	2.31317	1.24555
G3-118	0.337838	33.9527	35.9797	27.3649	1.35135	1.01351
G3-119	0.83612	57.8595	26.087	12.3746	2.17391	0.668896
G3-120	0.682594	55.2901	25.256	14.6758	2.90102	1.19454
G3-121	0	54.007	19.338	25.6098	0.696864	0.348432
G3-122	1.51007	72.651	18.6242	4.86577	2.01342	0.33557
G3-123	0.346021	46.1938	20.4152	25.6055	4.84429	2.59516
G3-124	0.344234	60.9294	24.0964	9.29432	3.27022	1.89329
G3-125	0.167504	49.0787	28.9782	15.9129	4.0201	1.84255
G3-126	0.511073	32.5383	32.5383	32.1976	1.1925	1.02215
G3-127	0	51.6291	1.25313	43.609	3.50877	0
G3-128	2.41796	42.1416	24.525	29.1883	1.20898	0.518135
G3-129	0	62.1864	21.6846	10.2151	5.55556	0.358423
G3-130	0	35.7678	38.5768	22.4719	2.43446	0.749064
G3-131	0	54.6448	10.7468	31.8761	1.27505	0
G3-132	1.40562	28.7149	54.2169	12.0482	2.61044	0.803213
G3-133	0	34.0102	44.6701	15.2284	0	6.09137
G3-134	0	70.1975	3.94973	18.851	7.0018	0
G3-135	0.364299	66.1202	22.9508	9.10747	1.0929	0.364299
G3-136	0.78125	53.5156	32.4219	10.5469	2.34375	0.390625
G3-137	0.390625	41.0156	3.90625	15.2344	30.8594	8.59375
G3-138	0	64.1869	6.05536	25.7785	2.76817	1.21107
G3-139	0.175747	49.3849	29.7012	16.3445	4.21793	0.175747
G3-140	1.56863	58.8235	18.4314	17.6471	1.17647	2.35294
G3-141	0	66.3701	20.4626	4.4484	2.31317	6.40569
G3-142	1.19863	43.1507	36.1301	17.9795	0.513699	0.684932
G3-143	0.711744	45.0178	37.5445	12.8114	2.84698	0.88968
G3-144	1.26126	61.982	20	12.6126	2.7027	1.26126
G3-145	0.168634	58.6847	16.1889	18.7184	5.22766	0.84317
G3-146	0.172117	51.8072	20.4819	22.8916	2.40964	2.0654
G3-147	0.5	66.5	20.3333	11.5	0.833333	0.333333
G3-148	0	47.9132	13.6895	26.2104	4.8414	7.34558
G3-149	0.510204	40.1361	26.1905	26.7007	1.87075	4.59184
G3-150	0.331126	57.947	20.8609	16.2252	2.15232	2.31788
G3-151	0.675676	54.0541	29.0541	13.1757	2.7027	0.337838
G3-152	0	27.0213	27.8723	14.8936	1.06383	29.1489
G4-1	94.5111	0	0	4.97427	0.343053	0
G4-2	25.2931	25.1256	0	46.2312	3.18258	0.167504
G4-3	33.8515	0.518135	2.9361	60.6218	1.20898	0
G4-4	99.5268	0.315457	0.157729	0	0	0
G4-5	93.3993	1.48515	3.79538	1.15512	0.165017	0
G4-6	94.3307	4.40945	1.10236	0	0	0.15748
G4-7	72.6524	13.1796	6.42504	7.57825	0	0.164745
G4-8	99.5349	0.465116	0	0	0	0
G4-9	79.3046	8.44371	9.76821	2.48344	0	0
G4-10	99.0083	0.330579	0	0.495868	0.165289	0
G4-11	98.6938	0.870827	0.290276	0	0.145138	0
G4-12	97.4958	0.33389	0	2.00334	0.166945	0
G4-13	88.8333	3.16667	5	2.33333	0.5	0.166667
G4-14	82.947	7.94702	0.165563	8.77483	0.165563	0
G4-15	76.5289	9.2562	9.09091	4.46281	0.330579	0.330579
G4-16	40.8403	3.86555	1.51261	52.605	1.17647	0
G4-17	34.9206	19.7531	15.1675	15.873	11.8166	2.46914
G4-18	77.8702	12.4792	0.499168	7.32113	1.83028	0
G4-19	0	89.1135	2.33281	8.55365	0	0
G4-20	4.16667	85.8333	4.83333	5	0.166667	0
G4-21	0	95.36	2.4	0.96	0.96	0.32
G4-22	0.64	93.44	0.96	4.48	0.48	0
G4-23	1.74672	87.1907	0.436681	10.4803	0	0
G4-24	4.54545	76.936	2.3569	14.8148	1.0101	0.16835
G4-25	1.89329	77.1084	2.58176	17.5559	0.516351	0.344234
G4-26	1.02215	66.6099	18.0579	11.7547	0.681431	1.87394
G4-27	20.0334	35.2254	14.5242	23.7062	6.01002	0.500835
G4-28	0	65.9091	3.67133	29.5455	0.34965	0.524476
G4-29	25.2144	36.1921	11.6638	24.5283	2.05832	0.343053
G4-30	37.3754	42.0266	0	13.4551	7.14286	0
G4-31	56.1345	12.2689	10.084	17.8151	3.19328	0.504202
G4-32	81.5705	2.08333	1.12179	11.6987	2.24359	1.28205
G4-33	39.2324	2.34542	6.39659	49.0405	0.639659	0.852878
G4-34	60.8177	10.9029	7.32538	18.3986	1.53322	1.02215
G4-35	61.5512	3.79538	20.7921	13.0363	0.330033	0.49505
G4-36	65.4386	1.57895	20.5263	10.5263	1.05263	0.877193
G4-37	8.98502	38.6023	26.2895	20.1331	5.32446	0.665557
G4-38	39.8754	11.9938	2.33645	41.9003	2.9595	0.934579
G4-39	31.8493	34.7603	25.1712	7.36301	0.856164	0
G4-40	69.4118	0.504202	22.3529	6.38655	0.336134	1.0084
G4-41	55.7491	4.3554	23.5192	14.4599	0.696864	1.21951
G4-42	43.6153	0.995025	31.8408	22.7197	0.331675	0.497512
G4-43	68.5714	6.21849	17.1429	6.89076	0.504202	0.672269
G4-44	84.1216	8.78378	2.7027	2.7027	1.52027	0.168919
G4-45	54.5605	18.7396	17.4129	4.80929	1.49254	2.98507
G4-46	43.6842	36.3158	0.350877	14.386	5.26316	0
G4-47	10.9848	15.9091	2.65152	59.8485	8.71212	0.378788
G4-48	85.035	2.37762	1.67832	10.9091	0	0
G4-49	86.1813	1.18871	0.594354	2.37741	9.36107	0.297177
G4-50	66.1642	24.2881	4.1876	4.69012	0.335008	0.335008
G4-51	65.2174	12.5	6.52174	9.23913	6.34058	0
G4-52	18.1507	16.4384	45.5479	15.9247	2.05479	1.88356
G4-53	18.6235	2.02429	0.404858	73.4818	5.06073	0.404858
G4-54	95.8533	0.797448	1.27592	1.27592	0.637959	0.15949
G4-55	18.5022	32.3789	8.59031	37.0044	2.20264	0.440529
G4-56	67.5439	16.8421	5.96491	7.01754	2.10526	0.526316
G4-57	87.188	0.831947	0.831947	10.4825	0.665557	0
G4-58	45.3184	5.43071	24.9064	22.6592	0.561798	0.93633
G4-59	18.4122	13.6824	44.0878	22.973	0	0.844595
G4-60	81.7014	0.802568	1.76565	14.7673	0.160514	0.802568
G4-61	0	48.0475	27.5042	12.7334	1.18846	10.5263
G4-62	0.166389	63.3943	14.1431	14.6423	3.66057	3.99334
G4-63	0	37.5209	9.38023	21.273	7.03518	24.7906
G4-64	0	7.15503	5.62181	6.98467	0.170358	80.0681
G4-65	0	59.3645	11.5385	7.52508	2.17391	19.398
G4-66	0.673401	51.6835	6.06061	11.9529	1.51515	28.1145
G4-67	0	10.017	0.509338	13.9219	0.509338	75.0424
G4-68	0.164745	42.9984	31.7957	15.8155	2.47117	6.75453
G4-69	0	34.7899	12.437	47.563	0.672269	4.53782
G4-70	0	4.05405	42.5676	10.8108	0.168919	42.3986
G4-71	0	44.8911	26.9682	10.5528	1.00503	16.5829
G4-72	0	42.069	26.7241	10.8621	1.2069	19.1379
G4-73	0.510204	50.5102	15.1361	19.7279	3.40136	10.7143
G4-74	0.170358	32.368	9.02896	25.8944	1.87394	30.6644
G4-75	0	45.8599	10.1911	29.2994	3.60934	11.0403
G4-76	0.694444	64.2361	11.2847	5.55556	1.5625	16.6667
G4-77	0	26.4808	11.6725	20.9059	3.48432	37.4564
G4-78	0	22.2037	0.500835	12.187	3.17195	61.7696
G4-79	0.344828	47.931	15.5172	9.31034	1.89655	25
G4-80	0.680272	26.8707	21.5986	15.1361	2.04082	33.6735
G4-81	0	29.2388	6.92042	23.5294	0.519031	39.7924
G4-82	0.675676	45.777	10.9797	12.5	2.36486	27.7027
G4-83	0	27.7674	13.3208	9.94371	0.938086	48.03
G4-84	0	6.34921	1.23457	9.34744	1.0582	82.0106
G4-85	0	31.3993	19.4539	20.9898	1.19454	26.7918
G4-86	2.66667	38.8333	22.6667	23.5	1.5	10.8333
G4-87	0.534759	25.6684	5.7041	32.9768	11.5865	23.5294
G4-88	0.539568	51.6187	7.3741	17.9856	5.21583	17.2662
G4-89	0	51.1344	20.0698	16.4049	0	12.3909
G4-90	0	46	21.2	23	1.6	8.2
G4-91	0.590551	44.4882	19.8819	21.6535	2.55906	10.8268
G4-92	0	21.1438	22.8769	11.4385	0.34662	44.1941
G4-93	0.174825	14.8601	21.8531	15.5594	0.174825	47.3776
G4-94	0.671141	41.7785	25.8389	18.7919	3.18792	9.56376
G4-95	0.675676	17.9054	29.3919	5.74324	0.844595	45.4392
G4-96	0.519031	31.4879	29.2388	17.8201	1.55709	19.3772
G4-97	1.18443	29.2724	18.2741	11.1675	1.01523	38.9171
G4-98	0.168634	59.0219	12.9848	19.0556	4.21585	4.55312
G4-99	0.5	57.3333	20.8333	11.1667	1	9.16667
G4-100	0	22.9481	15.0754	54.4389	7.37018	0.167504
G5-1	0.152672	27.3282	11.2977	60.458	0.763359	0
G5-2	0	13.8889	8.33333	77.2876	0	0.490196
G5-3	0	13.5452	10.5351	75.5853	0.334448	0
G5-4	0.331126	27.1523	9.43709	62.5828	0.496689	0
G5-5	0	34.1021	26.3591	37.8913	1.31796	0.329489
G5-6	0	12.8596	27.5804	58.5448	0.507614	0.507614
G5-7	0	24.8756	3.9801	69.9834	1.16086	0
G5-8	0	11.98	18.3028	69.5507	0	0.166389
G5-9	0	10.6796	5.33981	83.4951	0.323625	0.161812
G5-10	1.51771	39.2917	0.337268	56.9983	1.85497	0
G5-11	0.488599	22.3127	14.8208	59.9349	1.79153	0.651466
G5-12	24.8333	49	4.83333	17.3333	4	0
G5-13	0	30.3777	51.7241	11.1658	5.91133	0.821018
G5-14	0	66.4395	4.25894	11.2436	17.5468	0.511073
G5-15	0	68.2488	18.4943	5.89198	7.03764	0.327332
G5-16	12.96	62.24	6.08	4.96	13.76	0
G5-17	4.19355	69.3548	8.3871	2.74194	15.1613	0.16129
G5-18	1.83946	80.7692	3.84615	6.02007	7.35786	0.167224
G5-19	0.162602	76.0976	2.60163	8.94309	12.1951	0
G5-20	0	39.0057	13.0019	41.8738	3.63289	2.48566
G5-21	0	43.6667	11.6667	43.5	1	0.166667
G5-22	1.45191	51.9056	15.4265	21.4156	9.61887	0.181488
G5-23	0	15.3457	43.5076	39.2917	1.68634	0.168634
G5-24	11.002	40.4715	19.6464	26.5226	0.196464	2.1611
G5-25	1.9573	39.6797	16.548	40.2135	1.60142	0
G5-26	1.72117	31.4974	49.5697	14.8021	1.72117	0.688468
G5-27	0	69.9507	6.56814	22.1675	1.31363	0
G5-28	1.55172	14.3103	58.2759	25.1724	0	0.344828
G5-29	2.05761	24.2798	27.1605	41.9753	1.23457	0.823045
G5-30	4.80769	12.5	45.0321	36.3782	1.28205	0
G5-31	9.76027	48.6301	17.1233	22.089	1.36986	1.0274
G5-32	5.28169	32.3944	51.9366	7.04225	0.176056	3.16901
G5-33	26.6223	48.7521	18.6356	4.99168	0.499168	0.499168
G5-34	13.197	45.1673	10.0372	26.5799	4.27509	0.743494
G5-35	16.8539	46.87	24.077	8.1862	3.85233	0.160514
G5-36	15.6794	33.9721	40.0697	8.53659	1.21951	0.522648
G5-37	11.0526	36.1404	29.6491	17.7193	5.4386	0
G5-38	9.43709	51.9868	23.6755	11.5894	2.81457	0.496689
G5-39	7.53425	16.9521	33.3904	40.9247	1.19863	0
G5-40	0	85.3821	0.996678	8.63787	4.98339	0
G5-41	1.90311	45.8478	37.0242	13.8408	0.865052	0.519031
G5-42	3.06859	37.0036	50.9025	7.58123	0.361011	1.08303
G5-43	0	38.5932	35.3612	24.9049	0.95057	0.190114
G5-44	0.653595	34.8039	53.5948	10.1307	0.653595	0.163399
G5-45	0	44.9251	39.2679	13.9767	0	1.83028
G5-46	0.554529	68.0222	1.84843	27.9113	1.66359	0
G5-47	0.672269	64.8739	11.5966	21.8487	0.672269	0.336134
